# Supplementary material for: Interfacial Polarization-Driven Dielectric–Magnetic Synergy in Vitrimeric f-MWNT/ZnO Composites: Effect of MWNT Functionalization
Source: Polymers (Basel). 2026 Jun 1;18(11):1374. doi: 10.3390/polym18111374 (PMC13258962; doi:10.3390/polym18111374)
Supplement: Supplementary file 1 [file polymers-18-01374-s001.zip]

Archive with 1 entries (1 files):
- polymers-4321211-supplementary.pdf
